# Supplementary material for: Fabrication of the Rapid Self-Assembly Hydrogels Loaded with Luteolin: Their Structural Characteristics and Protection Effect on Ulcerative Colitis
Source: Foods. 2024 Apr 4;13(7):1105. doi: 10.3390/foods13071105 (PMC11011723; doi:10.3390/foods13071105)
Supplement: Supplementary file 1 [file foods-13-01105-s001.zip]

Archive with 1 entries (1 files):
- foods-2913319-supplementary.pdf
